# Supplementary material for: An EGR performance evaluation and decision-making approach based on grey theory and grey entropy analysis
Source: PLoS One. 2018 Jan 29;13(1):e0191626. doi: 10.1371/journal.pone.0191626 (PMC5788385; doi:10.1371/journal.pone.0191626)
Supplement: S1 Test Data — (XLSX) [file pone.0191626.s001.xlsx]

## Sheet: 900&1200&1500
SPEED	LOAD	EGR rate	fc	CO	NOX	soot	cbp
		Original	236.3	309	1093	0.045	7.6462
		2.2	241.6	316.57	1104.5	0.063	7.2545
		4.6	242.7	335.53	1002.6	0.088	7.2108
900	0.5	7.5	243.9	366.7	943.5	0.084	7.1393
		9.8	246.9	427.84	890.65	0.12	7.0167
		11.5	248.7	503.62	783.6	0.27	6.9568
		Original	212.9	268	1438	0.108	9.5091
		1.7	214.7	286.53	1432	0.11	9.1568
	0.75	3.2	217.9	304.76	1351.6	0.13	9.0763
		5.4	218.2	329.89	1185	0.15	8.8016
		7.1	220.8	366.54	1069.4	0.21	8.7569
		9.8	224.3	426.71	994.2	0.33	8.5597
		Original	230.1	188	825	0.035	6.6859
		0.5	230.5	196.2	783.2	0.041	6.5428
		3.5	234.6	211.3	743.2	0.049	6.3595
	0.25	6.8	236.1	229.4	669.1	0.053	6.3052
		9.5	242.9	273.5	543.5	0.09	6.0485
1200		12.6	244.3	380.6	497.4	0.27	5.9274
		Original	230.1	188	825	0.035	6.6859
		0.5	230.5	196.2	783.2	0.041	6.5428
	0.75	3.5	234.6	211.3	743.2	0.049	6.3595
		6.8	236.1	229.4	669.1	0.053	6.3052
		9.5	242.9	273.5	543.5	0.09	6.0485
		12.6	244.3	380.6	497.4	0.27	5.9274
		Original	257.5	180	810	0.035	8.2504
		1.2	256.7	196.2	832.45	0.051	7.7996
		3.5	259.9	211.3	786.3	0.055	7.6176
	0.25	6.1	261.3	229.4	701.6	0.06	7.5171
		8.3	266.8	273.5	643.5	0.078	7.4105
		10.8	268.1	380.6	589.7	0.19	7.1965
1500
		Original	200.4	160	2186	0.093	10.8
		0.6	199.8	156.4	2101	0.1	10.5505
	0.75	2.9	202.3	164.2	1894	0.13	10.4165
		6.5	205	172.2	1653	0.148	10.2256
		8.7	209.2	206	1521	0.165	10.0584
		10.1	212.2	312.3	1465	0.32	9.8568
